# Supplementary material for: Resistance to SMO Inhibitors in Advanced Basal Cell Carcinoma: A Case Highlighting the Role of Molecular Tumor Profiling
Source: Int J Mol Sci. 2025 Dec 21;27(1):68. doi: 10.3390/ijms27010068 (PMC12785518; doi:10.3390/ijms27010068)
Supplement: Supplementary file 1 [file ijms-27-00068-s001.zip]

Archive with 1 entries (1 files):
- ijms-4054700-supplementary.pdf
